# Supplementary material for: Rapid respiratory cryptococcosis detection using targeted next-generation sequencing
Source: PLoS Negl Trop Dis. 2025 Nov 17;19(11):e0013744. doi: 10.1371/journal.pntd.0013744 (PMC12633896; doi:10.1371/journal.pntd.0013744)
Supplement: S1 Table — (XLSX) [file pntd.0013744.s001.xlsx]

## Sheet: Sheet1
Patient No.	Gender	Age (years)	HIV	Solid transplantation	Hematologic malignancy	Autoimmue diseases	Cancer	Diabetes	liver cirrhosis	Immunocompetent	Fever	Cough	Sputum	Headache	Indication for Cryotococosis work up	Lumber puncture	CNS involved	Ink stain	Cryptococcus Ag	Culture	Samples for tNGS	tNGS TAT (hours)	tNGS	Sequence reads	Other microorganism	With virus	Cryptococcus Ag	Cryptococcus Ag TAT	1-3-β-D glucans	Specimen for fungal culture	result	Culture TAT (hours)	Cryptococcus was identified	susceptibility testing	Treatment	outcomes
1	Male	30	0	0	0	0	0	0	0	1	0	0	0	0	lung nodules	No	NA	NA	NA	NA	BAL	40	Cryptococcus neoformans	54129	No	No	Positive	24min	Normal	BAL	No growth	NA	1	NA	Fluconazole	Improved
2	Male	31	0	0	0	0	0	0	0	1	0	1	0	0	lung nodules	Yes	No	Negative	Negative	Negative	BAL	49	Cryptococcus neoformans	89	Tropheryma whipplei (453)	No	Positive	83min	Normal	BAL	No growth	NA	1	NA	Fluconazole	Improved
3	Female	66	0	0	0	1	0	1	0	0	0	0	0	0	lung nodules	Yes	No	Negative	Negative	Negative	BAL	48	Cryptococcus neoformans	1	Stenotrophomonas maltophilia (5750), Tropheryma whipplei (399)	No	Positive	90min	Normal	BAl	No growth	NA	1	NA	Fluconazole	Improved
4	Female	36	0	0	0	1	0	0	0	0	0	0	0	0	lung nodules	Yes	No	Negative	Negative	Negative	BAL	21	Cryptococcus neoformans	4045	Fusobacterium nucleatum (2577), Streptococcus anginosus group (163), Candida albicans (195), EBV (669)	Yes	Positive	81min	Normal	BAL	No growth	NA	1	NA	fluconazole	Improved
5	Male	42	0	0	0	0	0	0	0	1	0	0	0	0	lung nodules	No	NA	NA	NA	NA	BAl	21	Cryptococcus neoformans	27230	Tropheryma whipplei (252)	No	Positive	105min	Normal	BAL	Cryptococcus neoformans	112	1	NA	Fluconazole	Improved
6	Male	46	0	0	0	0	0	0	0	1	1	1	1	0	Pneumonia	No	NA	NA	NA	NA	BAL	21	Cryptococcus neoformans	633	No	No	Positive	42min	Normal	BAL	No growth	NA	1	NA	Fluconazole	Improved
7	Male	34	1	0	0	0	0	0	0	0	1	1	1	0	Pneumonia	No	NA	NA	NA	NA	BAL	21	Cryptococcus neoformans	350	Streptococcus anginosus group (2502), Tropheryma whipplei (2044), Staphylococcus aureus (919), Parvimonas micra (94), Fusobacterium nucleatum (958), Pneumocystis jirovecii (26728), Candida albicans (24204), EBV (7214), CMV (37)	Yes	Positive	23min	Normal	Sputum	Candida albicans	NA	1	NA	Fluconazole	Improved
8	Female	37	0	0	0	0	0	1	0	0	0	1	1	0	lung nodules	Yes	No	Negative	Negative	Negative	BAL	19	Cryptococcus neoformans	30991	No	No	Positive	52min	Normal	BAL	Cryptococcus neoformans	124	1	NA	Fluconazole	Improved
9	Female	83	0	0	0	1	0	1	0	0	0	1	1	0	Pneumonia	Yes	No	Negative	Negative	Negative	Sputum	31	Cryptococcus neoformans	6317	Streptococcus anginosus group (246), Fusobacterium nucleatum (50), Candida albicans (36743), Pneumocystis jirpvecii (2880), CMV (313), EBV (16668), HHV-6B (18)	Yes	Positive	57min	Elevated	BAL	Candida albicans	NA	1	NA	Fluconazole	Improved
10	Female	76	0	0	0	0	0	0	0	1	0	1	1	0	lung nodules	Yes	No	Negative	Negative	Negative	BAL	16	Cryptococcus neoformans	1775	No	No	Positive	100min	Normal	BAL	No growth	NA	1	NA	Fluconazole	Improved
11	Male	64	0	0	0	0	0	0	0	1	1	1	1	1	lung nodules	Yes	No	Negative	Negative	Negative	BAL	22	Cryptococcus neoformans	738	Parvimonas micra (3159), Fusobacterium nucleatum (1896), Streptococcus anginosus group (493), HSV-1 (15)	Yes	Positive	44min	Normal	BAL	No growth	NA	1	NA	Fluconazole	Improved
12	Female	54	0	0	1	0	0	1	0	0	1	1	1	0	Pneumonia	Yes	No	Negative	Negative	Negative	Sputum	NA	No	NA	Fusobacterium nucleatum (117), EBV (2075)	Yes	Positive	60min	Normal	Sputum	No growth	NA	0	NA	Fluconazole	Improved
13	Female	94	0	0	0	0	0	0	0	1	1	1	1	1	CNS infection	No	NA	NA	NA	NA	BAL	NA	No	No	Pseudomonas aeruginosa (19973), Enterobacter cloacae complex (110), Acinetobacter baumannii (246), Stenotrophomonas maltophilia (177), Candida albican (361), HSV-1 (7589), Human parvovirus B 19 (94), CMV (993), EBV (4785)	Yes	Positive	40min	NA	BAL	Cryptococcus neoformans	98	1	NA	Isavuconazole	Improved
14	Female	38	0	0	0	0	0	0	0	1	0	1	1	0	Pneumonia	No	NA	NA	NA	NA	BAL	46	Cryptococcus neoformans	9035	No	No	Positive	60min	Normal	BAL	No growth	NA	1	NA	Fluconazole	Improved
15	Male	41	0	0	0	0	0	0	0	1	0	1	1	0	lung nodules	Yes	No	Negative	Negative	Negative	BAL	48	Cryptococcus neoformans	58973	No	No	Positive	90min	NA	Sputum	No growth	NA	1	NA	Fluconazole	Improved
16	Male	62	0	0	0	1	0	0	0	0	0	1	1	0	lung nodules	Yes	No	Negative	Negative	Negative	BAL	38	Cryptococcus neoformans	27676	Haemophilus influenzae (39312), Staphylococcus aereus (1099), CMV (4789), EBV (9898)	Yes	Positive	49min	Normal	BAL	Cryptococcus neoformans	117	1	NA	Fluconazole	Improved
17	Female	41	0	0	0	0	0	0	0	1	0	1	1	0	lung nodules	Yes	No	Negative	Negative	Negative	BAL	23	Cryptococcus neoformans	88	Haemophilus influenzae (175), Staphylococcus aureus (21), Fusobacterium nucleatum (103), Streptococcus intermedius (38), Pneumocystis jirovecii (109)	No	Positive	22min	Normal	BAL	No growth	NA	1	NA	Fluconazole	Improved
18	Male	66	0	0	0	0	0	1	0	0	1	1	1	0	lung nodules	Yes	No	Negative	Negative	Negative	BAL	22	Cryptococcus neoformans	83013	Pneumocystis jirovecii (698)	No	Positive	53min	Normal	BAL	Cryptococcus neoformans	50	1	NA	Fluconazole	Improved
19	Female	55	0	0	0	0	1	0	0	0	0	1	1	0	Pneumonia	Yes	No	Negative	Negative	Negative	BAL	NA	No	NA	Staphylococcus aureus (33)	No	Positive	59min	Normal	BAL	No growth	NA	0	NA	Fluconazole	Improved
20	Male	68	0	0	0	0	0	1	0	0	0	0	0	0	lung nodules	No	NA	NA	NA	NA	BAL	24	Cryptococcus neoformans	73023	Pneumocystis jirovecii (796)	No	Positive	59min	Normal	BAL	No growth	NA	1	NA	Fluconazole	Improved
21	Female	75	0	0	0	0	0	0	0	1	0	1	0	0	Pneumonia	Yes	No	Negative	Negative	Negative	BAL	17	Cryptococcus neoformans	962	Pneumocystis jirovecii (100), EBV (70)	Yes	Positive	49min	Normal	BAL	No growth	NA	1	NA	Fluconazole	Improved
22	Female	91	0	0	0	0	1	0	0	0	1	1	1	0	Pneumonia	No	NA	NA	NA	NA	Sputum	43	Cryptococcus neoformans	48	Candida albican (1076), Haemophilus influenzae (28526), Streptococcus pneumoniae (6029), HSV-1 (4353), Acinetobacter baumannii (1254), EBV (680)	Yes	NA	NA	Normal	Sputum	No growth	NA	1	NA	Fluconazole	Improved
23	Male	69	0	0	0	0	0	0	0	1	1	1	1	0	Pneumonia	No	NA	NA	NA	NA	BAL	46	Cryptococcus neoformans	368	Staphylococcus aureus (1452), Human betaherpesvirus 6 (877), Klebsiella pneumoniae (380), Candida albicans (6954)	Yes	NA	NA	NA	BAL	Candida glabrata	NA	1	NA	Fluconazole	Improved
24	Male	80	0	0	0	0	0	0	0	1	1	1	1	0	pneumonia	No	NA	NA	NA	NA	BAL	45	Cryptococcus neoformans	553	Klebsiella aerogenes (9668), Enterococcus faecalis (6150)	No	NA	NA	Normal	BAL	No growth	NA	1	NA	Fluconazole	Succumbed
25	Male	75	0	0	0	0	1	0	0	0	1	1	1	0	Pneumonia	No	NA	NA	NA	NA	BAL	22	Cryptococcus neoformans	30	Pseudomonas aeruginosa (899), Candida albicans (22707), Pneumocystis jirovecii (148), HSV-1 (3277), EBV (726), Human metapneumovirus (46032)	Yes	Negative	14min	Normal	BAL	Candida albicans, Candida glabrata	NA	1	NA	Fluconazole	Improved
26	Male	89	0	0	0	0	1	0	0	0	1	1	1	0	Pneumonia	No	NA	NA	NA	NA	BAL	25	Cryptococcus neoformans	828	Staphylococcus aureus (1178), Acinetobacter baumannii (42341), Klebsiella pneumoniae (19571), HSV-1 (477)	Yes	Negative	NA	Elevated	BAL	No growth	NA	1	NA	No treatment	Succumbed
27	Female	83	0	0	0	1	0	0	0	0	1	1	1	0	Pneumonia	No	NA	NA	NA	NA	Sputum	20	Cryptococcus neoformans	189	Staphylococcus aureus (266), Streptococcus anginosus group (9253), Candida albicans (5788), SARS-CoV-2 (36130)	Yes	Negative	NA	Normal	Sputum	No growth	NA	1	NA	fluconazole	Improved
28	Male	84	0	0	0	0	0	1	0	0	0	1	0	0	lung nodules	No	NA	NA	NA	NA	Sputum	24	Cryptococcus neoformans	25225	Acinetobacter baumannii (819), Streptococcus anginosus group (1270), Fusobacterium nucleatum (847), Candida albicans (12415), SARS-CoV-2 (19947), EBV (28)	Yes	Negative	NA	Normal	Sputum	No growth	NA	1	NA	fluconazole	Improved
29	Male	83	0	0	0	0	1	1	0	0	1	0	0	0	lung nodules	Yes	No	Negative	Negative	Negative	BAL	23	Cryptococcus neoformans	14541	Candida tropicalis (9531), HSV-1 (4276), EBV (50)	Yes	Negative	NA	Normal	BAL	Cryptococcus neoformans	125	1	NA	Fluconazole	Succumbed
30	Male	84	0	0	0	0	1	1	0	0	1	1	1	0	Pneumonia	No	NA	NA	NA	NA	BAL	43	Cryptococcus neoformans	12281	Candida albicans (7994), Pneumocystis jirovecii (2557), HSV-1 (244), EBV (181)	Yes	Negative	NA	Elevated	BAL	No growth	NA	1	NA	Fluconazole	Succumbed
31	Male	83	0	0	0	0	0	0	0	1	1	1	1	0	Pneumonia	No	NA	NA	NA	NA	BAL	48	Cryptococcus neoformans	124	Klebsiella pneumoniae (43362), Escherichia coli (19974), Staphylococcus aureus (14395), Acinetobacter baumannii (10409), Streptococcus anginosus group (3025), EBV (91)	Yes	NA	NA	Elevated	BAL	Candida parapsilosis	NA	1	NA	No treatment	Succumbed
32	Male	82	0	0	0	0	1	0	0	0	1	0	0	0	Pneumonia	Yes	No	Negative	Negative	Negative	BAL	71	Cryptococcus neoformans	590	Escherichia coli (35254), SARS-CoV-2 (30587)	Yes	Negative	NA	Normal	BAL	Candida glabrata	NA	1	NA	Voriconazole	Succumbed
33	Male	87	0	0	0	0	0	1	0	0	1	1	1	0	Pneumonia	Yes	No	Negative	Negative	Negative	BAL	22	Cryptococcus neoformans	554	Klebsiella pneumoniae (29043), Aspergilus fumigatus (3433), Candida albicans (1945), HSV-1 (21705), EBV (62)	Yes	Negative	NA	Normal	BAL	Candida albicans	NA	1	NA	Fluconazole	Succumbed
34	Male	84	0	0	0	0	1	1	0	0	1	1	1	0	Pneumonia	No	NA	NA	NA	NA	Sputum	22	Cryptococcus neoformans	1940	Staphylococcus aureus (2073), Streptococcus agalactiae (168), Klebsiella pneumoniae (53), Acinetobacter baumannii (507), Streptococcus anginosus group (1325), Parvimonas micra (192), Candida albicans (2263), Pneumocystis jirovecii (48), EBV (1104), HHV-7 (29)	Yes	NA	NA	Normal	Sputum	No growth	NA	1	NA	Fluconazole	Succumbed
35	Male	74	0	0	0	1	1	0	0	0	1	1	1	0	Pneumonia	No	NA	NA	NA	NA	BAL	17	Cryptococcus neoformans	1139	Candida albicans (11622), EBV (276)	Yes	Negative	NA	Normal	BAL	Candida glabrata	NA	1	NA	AmBisome and fluconazole	Succumbed
36	Male	51	0	0	0	0	1	0	0	0	1	1	1	0	Pneumonia	Yes	No	Negative	Negative	Negative	Sputum	22	Cryptococcus neoformans	46257	Staphylococcus aureus (1740), Streptococcus mitis group (229), Fusobacterium nucleatum (43), HHV-7 (137)	Yes	Negative	NA	Elevated	BAL	Cryptococcus neoformans	76	1	NA	Fluconazole and flucytosine x4w, then fluconazole	Improved
37	male	29	0	0	0	0	0	0	0	1	0	0	0	0	lung nodules	Yes	No	Negative	Negative	Negative	BAL	21	Cryptococcus neoformans	71592	Pneumocystis jirovecii (209)	No	Positive	17min	Normal	BAl	Cryptococcus neoformans	79	1	NA	Fluconazole	Improved
38	male	74	0	0	0	0	1	0	0	0	0	1	1	0	Pneumonia	No	NA	NA	NA	NA	BAL	40	Cryptococcus neoformans	229	Pseudomonas aeruginosa (34256), HHV-7 (42)	Yes	Negative	NA	Elevated	BAL	Cryptococcus neoformans	115	1	NA	Fluconazole	Improved
39	male	85	0	0	0	1	0	0	0	0	1	1	1	0	Pneumonia	No	NA	NA	NA	NA	BAL	22	Cryptococcus neoformans	1113	Candida albicans (50989), EBV (65)	Yes	Negative	NA	Elevated	BAL	Candida albicans	NA	1	NA	Fluconazole	Succumbed
