# Supplementary material for: Rapid respiratory cryptococcosis detection using targeted next-generation sequencing
Source: PLoS Negl Trop Dis. 2025 Nov 17;19(11):e0013744. doi: 10.1371/journal.pntd.0013744 (PMC12633896; doi:10.1371/journal.pntd.0013744)
Supplement: S2 Table — (XLSX) [file pntd.0013744.s002.xlsx]

## Sheet: Sheet1
Patient No.	Samples for tNGS	Microorganisms detected by tNGS	Sequence reads
1	BAL	Cryptococcus neoformans	54129
		Tropheryma whipplei	453
2	BAL	Cryptococcus neoformans	89
3	BAL	Cryptococcus neoformans	1
		Stenotrophomonas maltophilia	5750
		Tropheryma whipplei	399
4	BAL	Cryptococcus neoformans	4045
		Fusobacterium nucleatum	2577
		Streptococcus anginosus group	163
		Candida albicans	195
		Epstein-Barr virus	669
5	BAL	Cryptococcus neoformans	27230
		Tropheryma whipplei	252
6	BAL	Cryptococcus neoformans	633
7	BAL	Cryptococcus neoformans	350
		Streptococcus anginosus group	2502
		Tropheryma whipplei	2044
		Staphylococcus aureus	919
		Parvimonas micra	94
		Fusobacterium nucleatum	958
		Pneumocystis jirovecii	26728
		Candida albicans	24204
		Epstein-Barr virus	7214
		Cytomegalovirus	37
8	BAL	Cryptococcus neoformans	30991
9	Sputum	Cryptococcus neoformans	6317
		Streptococcus anginosus group	246
		Fusobacterium nucleatum	50
		Candida albicans	36743
		Pneumocystis jirpvecii	2880
		Cytomegalovirus	313
		Epstein-Barr virus	16668
		Human herpesvirus 6B	18
10	BAL	Cryptococcus neoformans	1775
11	BAL	Cryptococcus neoformans	738
		Parvimonas micra	3159
		Fusobacterium nucleatum	1896
		Streptococcus anginosus group	493
		Herpes simplex virus-1	15
12	Sputum	Fusobacterium nucleatum	117
		Epstein-Barr virus	2075
13	BAL	Pseudomonas aeruginosa	19973
		Enterobacter cloacae complex	110
		Acinetobacter baumannii	246
		Stenotrophomonas maltophilia	177
		Candida albican	361
		Herpes simplex virus-1	7589
		Human parvovirus B19	94
		Cytomegalovirus	993
		Epstein-Barr virus	4785
14	BAL	Cryptococcus neoformans	9035
15	BAL	Cryptococcus neoformans	58973
16	BAL	Cryptococcus neoformans	27676
		Haemophilus influenzae	39312
		Staphylococcus aereus	1099
		Cytomegalovirus	4789
		Epstein-Barr virus	9898
17	BAL	Cryptococcus neoformans	88
		Haemophilus influenzae	175
		Staphylococcus aureus	21
		Fusobacterium nucleatum	103
		Streptococcus intermedius	38
		Pneumocystis jirovecii	109
18	BAL	Cryptococcus neoformans	83013
		Pneumocystis jirovecii	698
19	BAL	Staphylococcus aureus	33
20	BAL	Cryptococcus neoformans	73023
		Pneumocystis jirovecii	796
21	BAL	Cryptococcus neoformans	962
		Pneumocystis jirovecii	100
		Epstein-Barr virus	70
22	Sputum	Cryptococcus neoformans	48
		Candida albican	1076
		Haemophilus influenzae	28526
		Streptococcus pneumoniae	6029
		Acinetobacter baumannii	1254
		Herpes simplex virus-1	4353
		Epstein-Barr virus	680
23	BAL	Cryptococcus neoformans	368
		Staphylococcus aureus	1452
		Human betaherpesvirus 6	877
		Klebsiella pneumoniae	380
		Candida albicans	6954
24	BAL	Cryptococcus neoformans	553
		Klebsiella aerogenes	9668
		Enterococcus faecalis	6150
25	BAL	Cryptococcus neoformans	30
		Pseudomonas aeruginosa	899
		Candida albicans	22707
		Pneumocystis jirovecii	148
		Herpes simplex virus-1	3277
		Epstein-Barr virus	726
		Human metapneumovirus	46032
26	BAL	Cryptococcus neoformans	828
		Staphylococcus aureus	1178
		Acinetobacter baumannii	42341
		Klebsiella pneumoniae	19571
		Herpes simplex virus-1	477
27	Sputum	Cryptococcus neoformans	189
		Staphylococcus aureus	266
		Streptococcus anginosus group	9253
		Candida albicans	5788
		SARS-CoV-2	36130
28	Sputum	Cryptococcus neoformans	25225
		Acinetobacter baumannii	819
		Streptococcus anginosus group	1270
		Fusobacterium nucleatum	847
		Candida albicans	12415
		SARS-CoV-2	19947
		Epstein-Barr virus	28
29	BAL	Cryptococcus neoformans	14541
		Candida tropicalis	9531
		Herpes simplex virus-1	4276
		Epstein-Barr virus	50
30	BAL	Cryptococcus neoformans	12281
		Candida albicans	7994
		Pneumocystis jirovecii	2557
		Herpes simplex virus-1	244
		Epstein-Barr virus	181
31	BAL	Cryptococcus neoformans	124
		Klebsiella pneumoniae	43362
		Escherichia coli	19974
		Staphylococcus aureus	14395
		Acinetobacter baumannii	10409
		Streptococcus anginosus group	3025
		Epstein-Barr virus	91
32	BAL	Cryptococcus neoformans	590
		Escherichia coli	35254
		SARS-CoV-2	30587
33	BAL	Cryptococcus neoformans	554
		Klebsiella pneumoniae	29043
		Aspergilus fumigatus	3433
		Candida albicans	1945
		Herpes simplex virus-1	21705
		Epstein-Barr virus	62
34	Sputum	Cryptococcus neoformans	1940
		Staphylococcus aureus	2073
		Streptococcus agalactiae	168
		Klebsiella pneumoniae	53
		Acinetobacter baumannii	507
		Streptococcus anginosus group	1325
		Parvimonas micra	192
		Candida albicans	2263
		Pneumocystis jirovecii	48
		Epstein-Barr virus	1104
		Human herpesvirus 7	29
35	BAL	Cryptococcus neoformans	1139
		Candida albicans	11622
		Epstein-Barr virus	276
36	Sputum	Cryptococcus neoformans	46257
		Staphylococcus aureus	1740
		Streptococcus mitis group	229
		Fusobacterium nucleatum	43
		Human herpesvirus 7	137
37	BAL	Cryptococcus neoformans	71592
		Pneumocystis jirovecii	209
38	BAL	Cryptococcus neoformans	229
		Pneumocystis jirovecii	34256
		Human herpesvirus 7	42
39	BAL	Cryptococcus neoformans	1113
		Candida albicans	50989
		Epstein-Barr virus	65
