# Supplementary material for: Rapid respiratory cryptococcosis detection using targeted next-generation sequencing
Source: PLoS Negl Trop Dis. 2025 Nov 17;19(11):e0013744. doi: 10.1371/journal.pntd.0013744 (PMC12633896; doi:10.1371/journal.pntd.0013744)
Supplement: S3 Table — (XLSX) [file pntd.0013744.s003.xlsx]

## Sheet: Sheet1
S3 Table List of pathogens detected using tNGS
Pathogen types	Pathogens
DNA viruses	Herpes simplex virus 1	Herpes simplex virus 2	Varicella Zoster Virus
	Epstein-Barr virus	Cytomegalo Virus	Human herpes virus-6
	Human herpes virus-6A	Human herpes virus-6B	Human herpes virus-7
	Human mastadenovirus	Human mastadenovirus B	Human mastadenovirus C
	Human mastadenovirus D	Human adenovirus 1	Human adenovirus 2
	Human adenovirus B3	Human adenovirus E4	Human adenovirus 5
	Human adenovirus 6	Human adenovirus 7	Human adenovirus 11
	Human adenovirus 14	Human adenovirus 21	Human adenovirus 34
	Human adenovirus 35	Human adenovirus 55	Human adenovirus 57
	Human bocavirus 1	Human bocavirus 2	Human bocavirus 3
	Human bocavirus 4	Human parvovirus B19	BK polyomavirus
	JC polyomavirus	WU Polyomavirus
RNA viruses	Influenza A virus	Influenza A(H1N1) virus	Influenza A(H1N1)pdm09 virus
	Influenza A(H3N2) virus	Influenza A(H5N1) virus	Influenza A(H7N9) virus
	Influenza B virus	Influenza B virus (B/Victoria)	Influenza B virus (B/Yamagata)
	Influenza C virus	Rhinovirus	Rhinovirus A
	Rhinovirus B	Rhinovirus C	Human respiratory syncytial virus A
	Human respiratory syncytial virus B	Mumps orthorubulavirus	Measles morbillivirus
	Rubella virus	Human respirovirus 1	Human orthorubulavirus 2
	Human respirovirus 3	Human orthorubulavirus 4	SARS-CoV-2
	Human coronavirus 229E	Human coronavirus HKU1	Human coronavirus NL63
	Human coronavirus OC43	Human metapneumovirus	Enterovirus
	Enterovirus A	Enterovirus B	Enterovirus C
	Enterovirus D	Enterovirus A71	Coxsackievirus A2
	Coxsackievirus B3	Coxsackievirus A5	Coxsackievirus A6
	Coxsackievirus A10	Coxsackievirus A16	Echovirus E18
	Echovirus E30	Enterovirus D68
Gram positive bacteria	non-tuberculous mycobacteria	Mycobacterium avium complex	Mycobacterium avium
	Mycobacterium intracellulare	Mycobacteroides abscessus complex	Mycobacteroides chelonae
	Mycobacteroides abscessus	Mycobacterium xenopi	Mycobacterium gordonae
	Mycobacterium kansasii	Mycobacterium scrofulaceum	Mycobacterium malmoense
	Mycobacterium shimoidei	Mycobacterium szulgai	Mycobacterium asiaticum
	Mycobacterium celatum	Mycobacterium simiae	Mycolicibacterium smegmatis
	Mycolicibacterium fortuitum	Mycobacterium tuberculosis complex	Nocardia
	Nocardia concava	Nocardia brasiliensis	Nocardia farcinica
	Nocardia africana	Nocardia abscessus	Nocardia cyriacigeorgica
	Nocardia terpenica	Nocardia otitidiscaviarum	Nocardia nova
	Nocardia asteroides	Parvimonas micra	Rhodococcus hoagii
	Staphylococcus aureus	Streptococcus pneumoniae	Streptococcus pyogenes
	Streptococcus agalactiae	Streptococcus anginosus group	Streptococcus intermedius
	Trueperella pyogenes	Tropheryma whipplei	Corynebacterium diphtheriae
Gram negative bacteria	Acinetobacter baumannii	Haemophilus influenzae	Moraxella catarrhalis
	Acinetobacter junii	Legionella	Bordetella pertussis
	Acinetobacter ursingii	Legionella pneumophila	Bordetella parapertussis
	Enterobacter cloacae complex	Legionella longbeachae	Bordetella holmesii
	Escherichia coli	Legionella bozemanae	Elizabethkingia anophelis
	Klebsiella pneumoniae	Legionella micdadei	Elizabethkingia meningoseptica
	Klebsiella variicola	Burkholderia mallei	Brucella
	Klebsiella aerogenes	Burkholderia pseudomallei	Neisseria meningitidis
	Klebsiella oxytoca	Burkholderia cepacia complex	Pasteurella multocida
	Proteus mirabilis	Burkholderia cepacia	Bacteroides fragilis
	Pseudomonas aeruginosa	Burkholderia cenocepacia	Fusobacterium nucleatum
	Serratia marcescens	Burkholderia contaminans	Fusobacterium necrophorum
	Stenotrophomonas maltophilia	Burkholderia multivorans
Fungi	Aspergillus fumigatus	Rhizopus	Candida albicans
	Aspergillus flavus complex	Rhizopus oryzae	Candida tropicalis
	Aspergillus niger complex	Rhizopus delemar	Candida parapsilosis
	Aspergillus terreus complex	Rhizopus microsporus	Candida orthopsilosis
	Cryptococcus neoformans	Rhizomucor	[Candida] glabrata
	Cryptococcus gattii	Rhizomucor pusillus	Pichia kudriavzevii
	Pneumocystis jirovecii	Mucor irregularis	Trichosporon asahii
	Talaromyces marneffei	Mucor racemosus	Meyerozyma guilliermondii
	Lichtheimia	Scedosporium	Histoplasma capsulatum
	Lichtheimia ramosa	Scedosporium apiospermum	Fusarium
	Lichtheimia corymbifera	Scedosporium boydii
Mycoplasma, Chlamydia, etc	Mycoplasma pneumoniae	Chlamydia pneumoniae	Coxiella burnetii
	Ureaplasma parvum	Chlamydia trachomatis
	Ureaplasma urealyticum	Chlamydia psittaci
